# Supplementary material for: The effect of antidepressants on the severity of COVID-19 in hospitalized patients: A systematic review and meta-analysis
Source: PLoS One. 2022 Oct 6;17(10):e0267423. doi: 10.1371/journal.pone.0267423 (PMC9536564; doi:10.1371/journal.pone.0267423)
Supplement: S2 File — (XLSX) [file pone.0267423.s002.xlsx]

## Sheet: ssri and snri & covid
first author	Title	Study design	Published year	Start and ending date of study	Country	Detection test of COVID-19	Age	matching	intervention duration or Follow-up time	anti-depressant type	anti-depressant dosage	Frequency	Case definition	Control definition	Morbidity definition	Total population(F/M)	Case population(F/M)	Case with morbidity and mortality	Case withou M & M	Control population	Control with M & M	Control without M & M	effectiveness	mechanism
Lenze	Fluvoxamine vs Placebo and Clinical Deterioration in Outpatients With Symptomatic COVID-19	Randomized Clinical Trial	2020	from April 10, 2020, to August 5, 2020	USA	polymerase chain reaction assay	46	1:1 age & sex	30 days	Fluvoxamine	50 mg of fluvoxamine (or matching placebo) in the evening immediately after the baseline assessment and confirmation of eligibility, then for 2 days at a dose of 100 mg twice daily as tolerated, and then increasing to a dose of 100 mg 3 times daily as tolerated through day 15 then stopped	50 mg of fluvoxamine (or matching placebo) in the evening immediately after the baseline assessment and confirmation of eligibility, then for 2 days at a dose of 100 mg twice daily as tolerated, and then increasing to a dose of 100 mg 3 times daily as tolerated through day 15 then stopped	adults living in thecommunitywith SARSCoV- 2 infection confirmed by polymerase chain reaction assay and whowere symptomaticwithin 7 days of the first dose of study medication who received Fluvoxamine	adults living in thecommunitywith SARSCoV- 2 infection confirmed by polymerase chain reaction assay and whowere symptomaticwithin 7 days of the first dose of study medication who received placebo capsules.	Primary and Secondary End Points The primary end point was clinical deterioration defined by both the (1) presence of dyspnea (ie, shortness of breath) or hospitalization for shortness of breath or pneumonia and (2) decrease in oxygen saturation (<92%) on room air or supplemental oxygen requirement to maintain oxygen saturation of 92% or greater For the secondary end points, episodes of clinical …	152(109/43)	80(56/24) 46	0 Clinical status on 7-point scale, No. (%)d 0 (none) 80 Any nonzero value 0 1 (shortness of breath and oxygen saturation <92% but no supplemental oxygen needed) 0 3 (oxygen saturation <92% plus supplemental oxygen needed and hospitalization related to dyspnea or hypoxia) 0 5 (oxygen saturation <92% plus supplemental oxygen needed and hospitalization related to dyspnea or hypoxia plus ventilator …	80	72(53/19) 45	6 Clinical status on 7-point scale, No. (%)d 0 (none) 66 Any nonzero value 0 1 (shortness of breath and oxygen saturation <92% but no supplemental oxygen needed) 2 3 (oxygen saturation <92% plus supplemental oxygen needed and hospitalization related to dyspnea or hypoxia) 3 5 (oxygen saturation <92% plus supplemental oxygen needed and hospitalization related to dyspnea or hypoxia plus ventilator …	66	Clinical deterioration occurred in 0 of 80 patients in the fluvoxamine group and in 6 of 72 (8.3%) patients in the placebo group (absolute difference, 8.7% [95% CI, 1.8%-16.4%].One patient required mechanical ventilation for 10 days (Table 2) and no patients died. Clinical status on 7-point scale: 0 (none) Absolute difference (95% CI): 8.3 (0.6 to 18.4) Any nonzero value Absolute difference (95% …	The study was prompted by a hypothesis involving the influence of fluvoxamine on the S1R-IRE1 pathway. Antiinflammatory (cytokine reduction) actions resulting from S1R activation would fit with recent findings of benefits of other anti-inflammatory drugs.patients treated with fluvoxamine, comparedwith placebo, had a lower likelihood of clinical deterioration over 15 days.
Calusic	Safety and efficacy of fluvoxamine in COVID-19 ICU patients: An open label, prospective cohort trial with matched controls	cohort trial	2021	April and May 2021,	Croatia	SARS-CoV-2 PCR test	65.78	1:1 age, gender, vaccination against COVID-19, disease severity and comorbidities	22 days	fluvoxamine	100 mg for 15 days After Day15 50 mg	three times daily two times daily	(1) patients over the age of 18, (2) positive laboratory confirmed SARS-CoV-2 PCR test, (3) acute clinical condition consistent with COVID-19 requiring ICU admission, and (4) capacity to understand, willingness to participate in and sign the study informed consent form who recieved fluvoxamine + standard therapy	(1) patients over the age of 18, (2) positive laboratory confirmed SARS-CoV-2 PCR test, (3) acute clinical condition consistent with COVID-19 requiring ICU admission, and (4) capacity to understand, willingness to participate in and sign the study informed consent form who recieved standard therapy	The primary study endpoint:the difference in survival the secondary study endpoint: the duration of hospital stay	102(34/68)	51(17/34) 65.60	mortality:30 secondary endpoint:Days of ICU stay male:14.35 ± 10.5 female:13.94 ± 12.5 Days of hospital stay: male:21.03 ± 13.73 female:20.88 ± 14.25 Days on ventilator support: male:10.03 ± 10.82 female:9.16 ± 10.63	21	51(17/34) 65.96	mortality:39 secondary endpoint:Days of ICU stay male:111.59 ± 12.37 female:12.4 ± 11.1 Days of hospital stay: male:17.12 ± 12.99 female:16.9 ± 12.8 Days on ventilator support: male:10.21 ± 11.84 female:12.3 ± 10.9	12	No statistically significant differences between groups were observed regarding the number of days on ventilator support, duration of ICU or total hospital stay. However, overall mortality was lower in the fluvoxamine group(HR 0.58)95% CI (0.36–0.94, P = .027). no statistically significant differences in mortality were observed between men, with 68% (n = 23/34) deaths in the fluvoxamine group vs …
Israel	Identification of drugs associated with reduced severity of COVID-19 – a case- control study in a large population	case- control	2021	November 30, 2020 to December 31, 2020.	Israel	RT-PCR test for SARS-CoV-2	64.76	5:1 age, sex, BMI category, socio-economic and smoking status, chronic kidney disease (CKD) stage for patients with renal impairment, and main comorbidities diagnoses (hypertension, diabetes, CKD, congestive heart failure [CHF], chronic obstructive pulmonary disease [COPD], malig- nancy, ischemic heart disease	35 days	Escitalopram			Hospitalized COVID-19 patients	patients were chosen among the gen- eral population of CHS members	overall risk for hospitaliza- tion for COVID-19	39180(19554/19626)	6530(3259/3271) 64.6	216	6314	32650(16295,16355) 64.8	1302	31348	(OR=0.824, CI 0.708 to 0.955
Israel	Identification of drugs associated with reduced severity of COVID-19 – a case- control study in a large population	case- control	2021	November 30, 2020 to December 31, 2020.	Israel	RT-PCR test for SARS-CoV-2	65.7	2:1 age, sex, smoking status, Adjusted Clinical Groups (ACG) measure of comorbidity and presence/absence of an obesity diagnosis.	35 days	Escitalopram			Hospitalized COVID-19 patients	patients who had a positive test for SARS-CoV-2 but had not been hospitalized as of December 31, 2020	risk for COVID-19 hospitalization in patients who had a proven infection with the virus.	20859(10143/10716)	6953(3381/3572) 65.7	236	6717	13906(6762,7144) 65.7	610	13296	OR=0.766, CI 0.654 to 0.894
Rauchman	Ongoing Use of SSRIs Does Not Alter Outcome in Hospitalized COVID-19 Patients: A Retrospective Analysis	cohort	2021	from March 2020 to March 2021	USA		>=18years old	10:1 age,sex,primay race		citalopram hydrobromide (n = 109), desvenlafaxine (n = 1), duloxetine HCl (n = 145), escitalopram oxalate (n = 227), fluoxetine HCl (n = 87), paroxetine HCl (n = 48), sertraline HCl (n = 175), and venlafaxine HCl (n = 40)			adult patients 18 and over admitted with a diagnosis of COVID-19 and on an antidepressant drug during admission	adult patients 18 and over admitted with a diagnosis of COVID-19 and not on an antidepressant drug during admission	mortality	9043(4150/4893)	832(504/328)	158	674	8211(3646,4565)	1453	6758	prior use of SSRIs or SNRIs did not reduce mortality(Adjusted OR=0.96 (0.79, 1.16), Crude OR=1.09 (0.91, 1.30))
McKeigue	Relation of severe COVID-19 to polypharmacy and prescribing of psychotropic drugs: the REACT-SCOT case-control study	case- control	2021	from 6 June 2020 p to 14 June 2020	Scotland		61.22	10:1 sex		Tricyclicandrelatedantidepressantdrugs			a positive nucleic acid test followed by entry to critical care or death within 28 days or (2) a death certificate with COVID-19 as underlying cause.	For each case, the Community Health Index database wasusedtoselectuptotencontrolsmatchedforsex, 1-year age band, and registered with the same primary care practice, who were alive and had not yet tested positive on the date that the case first tested positive.	a positive nucleic acid test followed by entry to critical care or death within 28 days or (2) a death certificate with COVID-19 as underlying cause.	36160	2357	Tricyclicandrelatedantidepressantdrugs268 Selectiveserotoninre-uptakeinhibitors300 Otherantidepressantdrugs259	Tricyclicandrelatedantidepressantdrugs2089 Selectiveserotoninre-uptakeinhibitors2057 Otherantidepressantdrugs2098	33803	Tricyclicandrelatedantidepressantdrugs2761 Selectiveserotoninre-uptakeinhibitors2913 Otherantidepressantdrugs1561	Tricyclicandrelatedantidepressantdrugs31042 Selectiveserotoninre-uptakeinhibitors30890 Otherantidepressantdrugs32242	Selectiveserotoninre-uptakeinhibitors (p value=0.02)are significantly and other antidepressants(p value=6×10−12) except TCAs(p value=0.2) associated with severe covid	.having anticholinergic effects likely to increase risk of pneumonia
Nemeth	FLUOXETINE USE IS ASSOCIATED WITH IMPROVED SURVIVAL OF PATIENTS WITH COVID-19 PNEUMONIA: A RETROSPECTIVE CASE-CONTROL STUDY	case- control	2021	17 March to 22 April 2021	Hungary	antigen or polymerase chain reaction test	66	1:1 not explained		fluoxetine	20 mg	once daily	adult patients hospitalised with moderate or severe COVID-19 pneumonia at the Uzsoki Teaching Hospital of the Semmelweis University in Budapest, Hungary between 17 March and 22 April 2021 who as a part of standard medical treatment received anti-COVID-19 therapies as favipiravir, remdesivir, baricitinib or a combination of these drugs and 20 mg fluoxetine capsules once daily as an adjuvant medica…	adult patients hospitalised with moderate or severe COVID-19 pneumonia at the Uzsoki Teaching Hospital of the Semmelweis University in Budapest, Hungary between 17 March and 22 April 2021 who as a part of standard medical treatment received anti-COVID-19 therapies as favipiravir, remdesivir, baricitinib or a combination of these drugs.	mortality between hospital days 2 and 28.	269(147/122)	110(52/58) 65.0	15	95	159(70/89) 67.00	49	110	Fluoxetine use was associated with an important (70%) decrease of mortality (OR [95% CI] 0.33 [0.16–0.68], p=0.002) compared to the non-fluoxetine group.Patients on fluoxetine therapy were 0.33 times (95% CI 0.16–0.68) less likely to die than those who had not received fluoxetine; i.e. the survival of patients in the fluoxetine group increased threefold.
Hoertel	Association between antidepressant use and reduced risk of intubation or death in hospitalized patients with COVID-19: results from an observational study	retrospective cohort	2021	January 24th, until April 1st	France	RT-PCR	57.6	01:20:00	18.4 days	citaiopram escitalopram citaiopram or escitalopram flouxetine fluvoxamine paroxetine sertraline vortioxetine venlafaxine duloxetine			receiving any antidepressant during the first 48 h of hospital admission and before the end of the index hospitalization or intubation or death	not receiving any antidepressant during the first 48 h of hospital admission and before the end of the index hospitalization or intubation or death	endpoint of intubation or death	7230(3555/3675)	mean age:73.7 21(citalopram) 63(escitalopram) 82(citalopram or escitalopram) 30(flouxetine) 1(fluvoxamine) 63(paroxetine) 22(sertraline) 2(vortioxetine) 39(venlafaxine) 21(duloxetine) 39(amitriptyline) 9(clomipramine) 1(dosulepine) 62(mianserine) 25(mirtazapine)	3(citalopram) 17(escitalopram) 20(citalopram or escitalopram) 4(flouxetine) 1(fluvoxamine) 15(paroxetine) 6(sertraline) 0(vortioxetine) 8(venlafaxine) 5(duloxetine) 12(amitriptyline) 1(clomipramine) 0(dosulepine) 23(mianserine) 2(mirtazapine)	18(citalopram) 46(escitalopram) 62(citalopram or escitalopram) 26(flouxetine) 0(fluvoxamine) 48(paroxetine) 16(sertraline) 2(vortioxetine) 31(venlafaxine) 16(duloxetine) 27(amitriptyline) 8(clomipramine) 1(dosulesine) 39(mianserine) 23(mirtazapine)	mean age :56.8 6885	1188	5697	Unadjusted hazard ratio age-stratified estimates of the association between antidepressant use and the endpoint were non-significant (all p > 0.060) . Following adjustments, the primary multi variable analyses with inverse probability weighting showed significant associations between use of any anti depressant (HR, 0.56; 95% CI, 0.43–0.73, p < 0.001), SSRI antidepressants (HR, 0.51; 95% CI,0.316–…
FEI	can SSRI/SNRI antidepressants decrease the cytokine stormin the course of covid-19 pneumonia	Prospective Cohort	2021		Italy	not reported	70	01:11:00	3months	sertraline escitalopram citalopram paroxetine venlafaxine duloxetine escitalopram+venlafaxine			patient treated with an antidepressant of the tow considered categories before admission until discharge from hospital	patient not treated with antidepressant	non invasive ventilation(NIV) endotracheal intubation ICU mortality	402(162/240)	34(19/15)(mean age :80.1)	NIV:4 endotracheal intubation:0 ICU:2 mortality:8	30 34 32 26	368(143/225)(mean age:69.1)	NIV:72 endotracheal intubation:43 ICU:57 mortality:97	296 325 311 271	mortality rate within the AD-treated subgroup is not lower than in the other patient of the sample,but AD-treated patient subgroup show high mean age and high size of medical comorbidity respiratory failure related to pneumonia dose not differ between the tow subgroups although the rate of ARDS is significantly lower for the AD-threated subgroup(20.6% vs 43.2 % p<0.02) renal failure as a comorbid…	lower level of IL-6 in AD-treated patient beacause of inhibition function of acidsphyngomielinase induced by antidepressant
Oskotsky	Mortality Risk Among Patients With COVID-19 Prescribed Selective Serotonin Reuptake Inhibitor Antidepressants	retrospective cohort	2020	January to September 2020	US	laboratory test for SARS-CoV-2 (nucleic acid amplification tests and immunoassays) and/or by International Statistical Classification of Diseases and Related Health Problems, Tenth Revision (ICD-10) code U07.1 (for COVID-19 confirmed by laboratory testing)	52	1:24 e matching age, sex, race, and ethnicity, comorbidities, and medication indication (10 iterations)	8 months	flouxetine flouxetine or fluvoxamine SSRI other than flouxetine or fluvoxamine	30.2mg/d 29mg/d 30.4mg/d		Patients with COVID-19 and a medication order for an SSRI at least once within a period of 10 days before and 7 days after their first recorded COVID-19 diagnosis	patients with COVID-19 and no SSRI orders	mortality	83584(41922/41660)	470(280/190)(mean age:58.5)(flouxetine) 481(285/196)(mean age :58.7)(flouxetine or fluvoxamine) 2898(1733/1165)(mean age:64.7)(other SSRI)	46(flouxetine) 48(flouxetine or fluvoxamine) 447(other SSRI)	424(flouxetine) 433(flouxetine or fluvoxamine) 2451(other SSRI)	80183(39889/40292)(mean age:51.6)	6698	73485	RR: any SSRI:0.92(0.85-0.99) flouxetine:0.72 (0.54-0.97) flouxetine or fluvoxamine:0.74(0.55-0.99) other:0.92 (0.84-1.00)
Seftel	Prospective Cohort of Fluvoxamine for Early Treatment of Coronavirus Disease 19	Prospective Cohort	2021	In November–December 2020	US	PCR	The median age was 42 years (interquartile range, 33 to 56)	1.5:1 Demographics were generally similar among those choosing fluvoxamine versus observation, with the exception that more nonwhite persons opted for fluvoxamin	14days	Fluvoxamine	50- to 100-mg loading dose, then 50 mg	twice daily	patient treated with fluvoxamine for 14 days	patient not treated with fluvoxamine	hospitalization ICU care and /or mortality	113(28/85)	65(15/50)(age:44+-15)	hospitalization:0 ICU care and/or mortality:0	65 65	48(13/35)(age:43+-15)	hospitalization:6 ICU care and/or mortality:2	42 46	The incidence of subsequent hospitalization was 0% (0 of 65) with fluvoxamine and 12.5% (6 of 48) with observation (P = .005) Two persons required intensive care unit stay with mechanical ventilation, 1 of whom died. Respiratory rates were slightly elevated at diagnosis and improved faster by day 7 with fluvoxamine (P = .001). Overall, fluvoxamine seems to be promising as early treatment for COVI…
Bora	Is it possible that antidepressants protect against COVID-19?	retrospective cohort	2021	october 1st 2020 until January 1st 2021	Turkey	the diagnosis of COVID-19 diagnostics (U07.3) was between the ICD-10 classification confirmed by the test results were included.	The mean age of the patients was 47.65 ± 17.46 years	1:9 .		Duloxetine, escitalopram, fluoxetine, fluvoxamine, mirtazapine, paroxetine, sertraline, venlafaxine tricyclic antidepressants			patient treated by tricyclic antidepressants, double-action antidepressants and serotonin reuptake inhibitors, and there is no limit to the types of these medications	patient not treated by antidepressants	mortality	1051(490/561)	108	5	103	943	101	842	Considering the relationship between the use of antidepressants and mortality in COVID-19 patients, it was seen that the mortality rate was significantly lower in those using antidepressants (p<0.05) The mortality rates of patients with chronic diseases were found to be higher (p <0.01) When the mortality rates were compared according to the antidepressant drugs used by the patients, it was obser…
Reis	Effect of early treatment with fluvoxamine on risk of emergency care and hospitalisation among patients with COVID-19: the TOGETHER randomised, platform clinical trial	randomised clinical trial	2021	June 2, 2020 to Aug 5, 2021	Brazil	RT-PCR	median age was 50 years (range 18–102)	1:1 age, body-mass index, and comorbidities	28days	fluvoxamine	100mg	twice daily for10 days	patients were allocated to fluvoxamine	patients were allocated to placebo	Viral clearance (day 7) Hospitalised for COVID All-cause hospitalisation Time to hospitalisation, days Period of hospitalisation, days Emergency setting visit for at least 6 h Time to the emergency visit for at least 6 h, days Death, intention to treat Time to death, days Mechanical ventilation Time on mechanical ventilator, days Adherence Death, per protocol	1497(862/635)	741(409/332)	Viral clearance (day 7):40/207 Hospitalised for COVID:75 All-cause hospitalisation:76 Time to hospitalisation, days:5(3-7) Period of hospitalisation, days:8(5-13) Emergency setting visit for at least 6 h:7 Time to the emergency visit for at least 6 h, days:4(3-7) Death, intention to treat:17 Time to death, days:17(9-21) Mechanical ventilation:26 Time on mechanical ventilator, days:5·5 (3–12·75) A…	Hospitalised for COVID:666 All-cause hospitalisation:665 Emergency setting visit for at least 6 h:734 Death, intention to treat:724 Adherence:193	756(453/303)	Viral clearance (day 7):58/221 Hospitalised for COVID:97 All-cause hospitalisation:99 Time to hospitalisation, days:5(3-7.5) Period of hospitalisation, days:6 (3–10·75) Emergency setting visit for at least 6 h:36 Time to the emergency visit for at least 6 h, days:5 (3–8·25) Death, intention to treat:25 Time to death, days:14 (8–20) Mechanical ventilation:34 Time on mechanical ventilator, days:6·5…	Hospitalised for COVID:659 All-cause hospitalisation:657 Emergency setting visit for at least 6 h:720 Death, intention to treat:731 Adherence:606	primary outcome (retention in a COVID-19 emergency setting or transfer to tertiary hospital due to COVID-19) RR:0·69 (0·53–0·90) There were no significant differences between fluvoxamine and placebo for viral clearance at day 7 (p=0·090) and hospitalisations due to COVID (p=0·10), all-cause hospitalisations (p=0·09), time to hospitalisation (p=0·11), number of days in hospital (p=0·06), mortality…
Lenze E	Fluvoxamine for Early Treatment of Covid-19: a Fully-remote, Randomized Placebo Controlled Trial	Randomized Clinical Trial	2021	December 22, 2020-May 21, 2020	United States and Canada	per lab or physician report	47	1:1 .	90days	fluvoxamine	100mg	twice a day for a daily	Age ≥30 unvaccinated positive test with: ≤6 d symptoms and allocated for fluvoxamine	Age ≥30 unvaccinated positive test with: ≤6 d symptoms and allocated for placebo	Hospitalization or new hypoxemia within 15 d	547(339/208)	272	Hospitalization or new hypoxemia within 15 d:11	261	275	Hospitalization or new hypoxemia within 15 d:12	263	Hospitalization or new hypoxemia within 15 d:0.93(0.42-2.06)
Seo	Fluvoxamine Treatment of Patients with Symptomatic COVID-19 in a Community Treatment Center: A Preliminary Result of Randomized Controlled Trial	Randomized Controlled Trial	2022	January 15, 2021, to February 19, 2021	Korea	RT-PCR	53.5	1:1 age	30-day	fluvoxamine	100mg	twice daily for 10 days	Patients who had symptoms consistent with COVID-19 with onset less than 7 days after randomization and had positive RT-PCR results within 3 days of randomization and allocated to fluvoxamine	Patients who had symptoms consistent with COVID-19 with onset less than 7 days after randomization and had positive RT-PCR results within 3 days of randomization and allocated to placebo	Decrease in O2 saturation (SpO2 <94%) but not requiring oxygen therapy Requirement of oxygen therapy to maintain SpO2 ≥94% WHO Clinical Progression Scale ≥4 Days to clinical deterioration, mean ± standard deviation	52(21/31)	26(8/18) 54	Decrease in O2 saturation (SpO2 <94%) but not requiring oxygen therapy:1 Requirement of oxygen therapy to maintain SpO2 ≥94%:1 WHO Clinical Progression Scale ≥4:2 Days to clinical deterioration, mean ± standard deviation:6.5 ± 0.7	25 25 24	26(13/13) 51.5	Decrease in O2 saturation (SpO2 <94%) but not requiring oxygen therapy:0 Requirement of oxygen therapy to maintain SpO2 ≥94%:1 WHO Clinical Progression Scale ≥4:2 Days to clinical deterioration, mean ± standard deviation:7.5 ± 3.5	26 25 24	Decrease in O2 saturation (SpO2 <94%) but not requiring oxygen therapy:3.8 (−9.45 – 18.83) Requirement of oxygen therapy to maintain SpO2 ≥94%:0 (−15.35 – 15.35) WHO Clinical Progression Scale ≥4:0 (−17.37 – 17.37) Days to clinical deterioration, mean ± standard deviation:0.39 (−0.35 – 1.12) none of the outcomes in Table 2 differed significantly between the treatment groups. Days to clinical dete…

## Sheet: Clinical trial
study name	Case population	Case with morbidity and mortality	Case withou M & M	Control population	Control with M & M	control without M & M
Lenze et al., 2020	80	0	80	72	4	68
Calusic et al., 2021	51	30	21	51	39	12
Reis et al., 2021	741	17	724	756	25	731
Lenze et al., 2021	272	11	261	275	12	263
Seo et al., 2022	26	2	24	26	2	24
